# Supplementary material for: Evaluation for Potential Drug–Drug Interaction of MT921 Using In Vitro Studies and Physiologically–Based Pharmacokinetic Models
Source: Pharmaceuticals (Basel). 2021 Jul 7;14(7):654. doi: 10.3390/ph14070654 (PMC8308925; doi:10.3390/ph14070654)
Supplement: Supplementary file 1 [file pharmaceuticals-14-00654-s001.zip]

Archive with 1 entries (1 files):
- pharmaceuticals-1265322-supplementary.pdf
